# Supplementary material for: Life Cycle Assessment of River Sand and Aggregates Alternatives in Concrete
Source: Materials (Basel). 2023 Mar 2;16(5):2064. doi: 10.3390/ma16052064 (PMC10004002; doi:10.3390/ma16052064)
Supplement: Supplementary file 1 [file materials-16-02064-s001.zip]

Archive with 1 entries (1 files):
- materials-2216651-supplementary.pdf
